# Supplementary material for: Paralytic Shellfish Toxins in Coastal Waters of Changdao Island (China): Toxin Profiles, Potential Producers, and Environmental Conditions
Source: Mar Drugs. 2025 May 21;23(5):217. doi: 10.3390/md23050217 (PMC12113264; doi:10.3390/md23050217)
Supplement: Supplementary file 1 [file marinedrugs-23-00217-s001.zip]

Archive with 1 entries (1 files):
- marinedrugs-3354546-supplementary.pdf
